# Supplementary material for: A hierarchy of cell death pathways confers layered resistance to shigellosis in mice
Source: eLife. 2023 Jan 16;12:e83639. doi: 10.7554/eLife.83639 (PMC9876568; doi:10.7554/eLife.83639)
Supplement: Figure 2—figure supplement 1—source data 1. — Raw images were cropped and inverted to show lanes in a more readable orientation. [file elife-83639-fig2-figsupp1-data1.zip]

Archive with 8 entries (7 files):
- Figure 2 - figure supplement 1 - source data 1/
- __MACOSX/._Figure 2 - figure supplement 1 - source data 1
- Figure 2 - figure supplement 1 - source data 1/Casp11KO_rawblot.pdf
- __MACOSX/Figure 2 - figure supplement 1 - source data 1/._Casp11KO_rawblot.pdf
- Figure 2 - figure supplement 1 - source data 1/Casp11KO_rawblot.jpg
- __MACOSX/Figure 2 - figure supplement 1 - source data 1/._Casp11KO_rawblot.jpg
- Figure 2 - figure supplement 1 - source data 1/Casp11KO_labeleduncroppedblot.pdf
- __MACOSX/Figure 2 - figure supplement 1 - source data 1/._Casp11KO_labeleduncroppedblot.pdf
